# Supplementary material for: Radiologically Defined Sarcopenia as a Biomarker for Frailty and Malnutrition in Head and Neck Skin Cancer Patients
Source: J Clin Med. 2023 May 13;12(10):3445. doi: 10.3390/jcm12103445 (PMC10218972; doi:10.3390/jcm12103445)
Supplement: Supplementary file 1 [file jcm-12-03445-s001.zip]

Archive with 1 entries (1 files):
- jcm-2374245-supplementary.pdf
